# Supplementary material for: Metabolic profiling of zebrafish embryo development from blastula period to early larval stages
Source: PLoS One. 2019 May 14;14(5):e0213661. doi: 10.1371/journal.pone.0213661 (PMC6516655; doi:10.1371/journal.pone.0213661)
Supplement: S1 Data — (XLSX) [file pone.0213661.s001.xlsx]

## Sheet: Sheet1
Primary ID	Adenosine-5-monophosphate	2-amino-Adipic acid	Alanine	Allantoin	Alpha-Ketoglutarate	Ascorbic acid	Asparagine	Aspartate	Benzoic acid	4-amino-Butyric acid	Campesterol	Cellotriose	Cholesterol	Citric acid	Creatinine	Cysteine	Dehydroascorbic acid dimer	Docosahexanenoic acid	n-Docosan-1-ol	n-Eicosan-1-ol	Elaic acid	Ethanolamine	Fructose	Fructose-6-phosphate	Fumaric acid	Galactose	Galactose-6-phosphate	Gentiobiose	Glucose	Glucose-6-phosphate	Glutamic acid	Glutamine	Glycerol	Glycerol-2-phosphate	Glycerol-3-phosphate	Glycine	Glycolic acid	Guanine	Heptanoic acid	Hexadecanoic acid	Histidine	Hypoxanthine	Inosine	myo-Inositol	myo-Inositol-1-phosphate	Isoleucine	Itaconic acid	Lactic acid	Leucine
24 hpf chorin 1	63971.6	125744	987307	161663	1941.88	1324.34	411758	3431.6	94127	63394.7	88544.9	174.167	151592	2948680	703891	25398.2	413639	679440	170226	256398	367702	755661	55247.8	146514	81444.6	30599	131255	119181	494946	162678	76553	967591	58947.8	138351	339228	58390.7	73216.7	20141.4	283616	36679.1	37652.2	14470.7	218087	298859	629434	1086020	18910.4	42844.6	35663.9
24 hpf chorin 2	41410.1	141778	965533	112292	2888.98	1648.78	366936	2802.72	98653	45941.9	47588	3648.2	151525	2663860	715984	26471.5	391355	619096	171538	264320	276202	744370	57582.2	141914	71410.9	31765	67226.8	78500	471430	115732	85116	970821	60667.6	328234	359045	90115.3	74398.8	28760.2	306509	34323.3	34589	27764.7	243286	307053	605274	1119630	27006.5	44813.3	33883
24 hpf chorin 3	39249.8	111382	1033520	118240	2058.72	678.889	375723	2539.81	134466	55362.1	71790.3	73742.5	143278	2566260	696973	27004.9	405387	559554	168493	248004	243455	765413	57219.7	114964	67280.6	29945.4	61757.8	109532	495108	121292	81634.2	846533	62594.3	105356	321454	63751.4	63425.9	26755.2	299567	33982.8	33932.5	33465.4	192037	283759	591234	1112480	32975.5	47933.2	35415.8
24 hpf chorin 4	58023.7	119844	798346	174327	2548.66	2105.12	363225	3736.85	122600	46528.3	98769.8	3726.7	151135	2906190	599400	22131.4	385408	692174	173007	246983	343155	746151	53991.9	147702	60853.3	26833.9	65971.4	119274	461065	80217.9	69103.1	977158	61392.5	118698	328103	59415.1	67993.8	52488.1	291689	32823.3	30704.3	34852.8	251352	266910	565004	1026720	11928.5	38714.3	35321.7
24 hpf chorin 5	10719.4	153364	907682	77863.5	2050.07	1637.67	407056	3568.27	137593	36717.7	156989	2340.28	144302	2247980	565889	29774.5	427551	581460	160530	255937	128620	864952	73269.6	120928	90317.9	35693.4	74228.3	92495.9	402898	80942.2	81256.7	951094	51158.7	163714	376495	20275.2	199319	23683.5	333936	46128.4	34577.7	14226.4	172938	313740	776876	1160020	107588	29497.8	31389.5
24 hpf dechorinated 1	60712.3	112401	1002200	147229	1568.54	2165.53	389329	3233.82	89012.6	40545.4	102274	49580.8	153032	2902660	727588	26103.4	422116	641199	190370	262654	350053	688637	55008.8	139770	59680.7	28401.9	133909	114797	437276	107318	75408.5	873958	70335.6	115574	324653	79944.1	135061	53394.5	306703	34555.3	35402.4	18128.6	219173	288789	593871	1147240	23848.5	54009.9	35971.9
24 hpf dechorinated 2	47024.1	134411	875761	63321.6	1666.38	4524.37	381787	2915.93	156627	33413.3	111214	208939	151212	2612370	766243	29272.8	364744	577732	142681	225630	225800	696750	56019.1	139196	72173	29270.8	87508.6	110883	413668	116285	72892	818407	66773.8	209457	304424	79284.8	146250	23438.4	312883	37250.3	32807.5	21028.7	174925	273169	639150	1058380	48730.2	32189.5	33222.7
24 hpf dechorinated 3	58875.5	128288	828865	120419	2177.59	3428.69	291445	1953.92	102865	33506.6	105282	145663	113275	2092050	561147	20775	308092	595061	137980	193771	265327	729204	53917.6	137235	46785	22680.2	99415.1	79626.4	372368	102320	67057.3	621837	59443.1	218328	264847	38818.3	65224.3	11681.5	310561	33101.7	23981.9	14258.4	126158	256463	483695	878710	17823.7	41727.9	29043.2
24 hpf dechorinated 4	21221.1	134388	1039300	81643	2897.64	2742.26	329788	2434.86	115928	35565.7	99176	67484.6	132960	2061360	670244	30312.2	402057	507242	150327	226719	138078	798277	71395.1	114093	82530.9	33117.7	93211.6	100164	365180	93108.7	78822	743743	53652.4	140828	331327	65270.8	102843	19152.8	348193	43774.6	32736.6	25617.3	148933	313575	682002	1048320	98794.8	58981.8	29822.6
24 hpf dechorinated 5	67435.1	107638	752716	152270	1573.31	2496.92	318293	3269.59	89420.2	36480.9	73878.1	17362.5	143485	2930380	499086	22315.2	391064	647440	157926	212575	357919	730941	51205.5	157155	62706.7	27030.8	70462.7	81678.9	403061	108701	66619.1	758438	67636	143829	287814	44112.6	80096.4	20202.9	302512	33533.1	28856.1	34106.8	222781	245681	554490	950005	19096.6	27601.5	32390
3/4 hpf 1	31871.8	153909	484514	148353	842.87	2804.16	248236	12060.4	96744.1	27335.5	148928	882.089	128859	2135790	330210	12520.9	329748	542119	161612	249713	45310.5	537259	42156.6	124777	46858.7	4869.52	75184.2	79100.3	15662.5	37124.8	68857.7	239038	55283	96116.1	227864	41444.2	179356	162794	299238	36369	9107.45	77705.9	7010.86	93825.7	549699	306147	35368.3	14172.2	13229.8
3/4 hpf 2	18414.2	162611	520511	111826	918.606	2332.56	242418	10822.8	140073	30128.1	159385	11539	128439	1886520	329097	15300.1	382575	523050	163156	257122	35036.6	609459	49239.8	99475	56053.2	5896.89	60941.6	98222.1	13835.4	40136.7	75561.6	241052	45132.8	140658	269659	32038.2	165778	139988	335131	41542.5	9406.28	95564.5	9806.8	111414	696266	327932	86072.5	17163.4	10830.5
3/4 hpf 3	39995.3	130918	462372	181246	992.434	1812.16	235617	11230	123087	37669.8	179118	76910.5	127741	2008630	342698	12689.8	380935	565135	150820	224792	62253.2	552342	35866	125767	38359.8	3723.65	38484.9	92660	13486.6	26688.6	60443.8	215554	53729.5	105054	228316	24655.2	150889	143399	322811	33579.4	8407.1	84552.7	10705.8	84973.3	491833	292619	16518.1	13303.4	12477.6
4/5 hpf 1	12568.6	63918.2	100769	89489.8	988.639	825.77	94362.2	4706.54	143890	15764.8	4760.96	43886.4	41636.6	615956	109381	4435.03	105345	277710	49762.9	72113.1	10425	646226	42861.4	104.722	23940.2	3311.43	1582.95	227.963	12438.4	4530.64	18425.4	85628.6	33091.3	66688.4	105089	9212.47	126609	44636.3	345614	19774.9	3678.72	43750.7	3414.06	36766.7	224379	122974	4188.86	20116.9	6406.66
4/5 hpf 2	61261.3	260317	423587	221172	1632.23	3288.66	436822	16718.6	147512	48508.8	72520.3	101050	171486	2787700	534772	22976.7	491334	578933	215196	331733	100018	613059	32892.1	134104	63811.6	10146.7	96208.6	123240	17468.5	57438.4	65505.2	501099	59014.1	92300	277362	46262.6	191540	151428	327855	31622.3	19104.3	139523	22807.4	115662	676433	644109	17528.9	13509.9	24399.7
4/5 hpf 3	36848.8	246900	309294	170208	1119.34	3060.45	357489	17069.9	147466	48391.8	100189	49138	167499	2501280	428545	19881.1	453638	578335	185429	295879	71681.7	655265	39591.1	126274	66731	10750.3	79840.7	85392.2	17849	60074.2	56141.8	389703	55869.9	204205	245900	11749.1	177523	185979	349151	38193.1	16912.6	134897	24955.3	114212	744643	554072	47436.8	10065.7	22593.5
4/5 hpf 4	41323.1	232244	361516	227245	2032.78	1814.5	384554	14794	153038	39122.4	39064.5	51729.1	151454	2315520	419808	18859.1	424175	572810	170480	291849	71464.5	582837	38223.9	144766	52075.2	10257.6	110320	118443	17030.6	46921.3	57059.9	422052	56361.3	104572	247341	39684.9	204716	162579	320788	35921.8	15965.1	118310	3153.04	121223	658691	543946	25434.9	15048.2	20614.6
4/5 hpf 5	16625.2	246345		98105.6	743.42	2527.49	387118	14369.5	149952	37262	73787	102969	143176	1787220	454484	24367.2	475779	470371	197076	317575	58552.6	698306	55703.6	94673.6	92408.2	11594.1	70467.7	105409	15723	67973	60847.9	427236	46296.1	110966	255451	582.585	997.499	192876	351797	45851.3	18788.3	133960	20824.1	125915	839796	685797	128074	16405.4	19569.1
48 hpf PTU 1	197087	121416	1205350	110118	2170.68	2690.13	338563	3146.6	100960	264112	125795	244963	150105	2478980	1499660	29418.4	404801	509705	116999	185807	148711	765964	88151.8	115186	77937.7	49126.8	118780	54972.3	422194	120274	140442	1009330	62183.5	246326	311138	142943	69051.7	22674.3	304604	37091.7	40384.4	39467.3	182146	407475	673034	943359	41194	39632.6	31683
48 hpf PTU 2	299840	113047	990869	190404	2024.66	2414.71	356894	4717.36	106759	293167	154784	451937	137371	2425210	1390520	29278.6	400959	552428	138498	208910	264420	899178	94204.5	109560	66663.8	54505.3	90048.5	93233.5	430981	118507	131953	1252440	58727.7	88039.9	262687	43358.3	86732.3	62319.6	293934	32442.4	43536.8	39661.8	197660	382029	593291	1006110	13506.2	21732.7	35368.4
48 hpf PTU 3	316129	106347	1122960	200244	1709.23	2318.04	371541	7999.77	123456	253287	114532	348767	162365	3088290	1259330	28818.5	450496	495934	148743	218366	280443	878521	78143.8	115439	74719.3	47781.3	240849	90987.5	441961	160307	125968	1169090	67230.7	92274.4	274313	37400.1	11639.5	38130.3	308840	28222.1	45625.6	46333.9	269017	398076	655374	1093630	14612.4	31358.2	39580.7
48 hpf PTU 4	48351.3	153733	1340830	52113.5	1126.59	2618.61	301344	4849.82	229229	238969	155473	226018	152134	1883390	1279000	39734.4	485973	432590	162535	259398	56225	780962	145220	108578	157355	77942.5	146617	96468.7	509303	144222	135825	1067440	57214	163284	367652	202548	77621.7	51786.7	340331	57167.8	47286.7	26927.4	175370	497650	915948	1420430	188849	43508.2	35675.1
48 hpf PTU 5	273953	125120	1255200	172043	2375.41	2963.91	383176	6313.72	85552	238265	124622	596100	159179	2694080	1492370	32074.9	424760	552979	172604	261713	283000	799573	104053	136233	83328.3	55611.8	205271	124687	520921	128593	124226	1194970	65007.1	188274	307251	153275	120243	41840.5	289095	33016.7	47883.9	22016.6	235349	401440	646939	1220860	18242.2	29545.3	38812
72 hpf 1	232638	123802	1223010	143201	1238.05	893.201	444551	7527.4	159755	739301	130101	41857.2	144844	1465910	2374080	18195.3	258084	504625	109509	146826	123630	833144	70068.1	139962	89352.5	39786.9	104190	45548.1	145269	119187	174227	1911670	57537.1	102834	340498	168282	118061	178725	333601	43350.5	86163.8	95871.7	191177	344887	794500	1246510	47788.2	31713.9	38842
72 hpf 2	434552	153852	1191680	339154	1105.72	1260.18	532507	9045.25	133603	913671	156324	53053.6	153042	1705510	2714810	23247.1	390692	589100	132614	144674	253449	854571	62032.8	114044	65746.2	37407.3	161787	49700.4	168738	107431	176236	2358240	69004.2	146898	334497	149318	62039.3	185034	323213	33431.6	88113.8	159060	241864	348967	622573	1333430	11191	32257	47140.3
72 hpf 3	349229	132622	1128100	338493	936.881	1266.56	516326	7253.05	126038	1027870	90103	125965	144903	1977950	2953480	24385.1	366690	549486	102020	121292	240048	844380	47008.9	141452	56755.7	36641.5	164146	58912.3	128915	208629	194171	2754750	62974.4	86548.6	344846	49571.7	6696.52	274763	303827	33062.7	80001.1	142587	193716	424656	582108	1083610	10627.7	34001.4	39293
72 hpf 4	152042	157245	826166	395944	3180.23	1129.29	397885	9659.75	126487	876898	57080.8	958.323	139003	2011770	1979360	21086.3	350398	513793	105237	130755	201854	962322	55953.8	134066	81031.3	39007.7	144261	52179.7	127014	145241	164618	2474870	51476.8	127883	293941	310.508	19328.7	231561	324282	37504.9	60176.1	145847	180844	409955	513181	881030	7103.83	30742.5	31857.2
72 hpf 5	184702	142652	1116260	290985	1975.39	958.763	495642	9580.56	89152	721869	173133	182.49	149505	1842530	2667010	25004.1	381198	575537	123131	144323	172954	774727	65619.7	120761	71974.6	42800.6	128195	46407.8	171578	62951.5	168646	2192210	61927.7	154216	343002	203999	76812.8	161830	299045	36693.3	77998.9	118075	191229	311191	657482	1271310	24192.8	26317.3	40919.1
96 hpf 1	399371	114372	1210390	469001	2822.29	854.248	558465	10607.3	128584	1236860	151055	80.3761	136656	710667	3442020	14448.1	286741	434576	73383	124278	91568.9	849082	61642.2	101011	61124.1	21653.2	129635	6859.11	147824	167254	190691	2553670	63012.4	88926.2	345044	183201	99667.4	390841	331347	25436.2	133441	264538	187451	406422	539461	1114370	5038.64	52961.9	35897.6
96 hpf 2	582605	67975.8	766771	424320	1743.51	991.252	553943	7203.08	115524	1006750	97339.4	4078.94	148942	727967	4040020	16233	337241	460187	67916	114349	148824	856599	54030	99801.3	54043.9	19314.9	123168	30718.7	104659	128715	140231	2965880	68158	217432	383879	128546	70067.7	436833	295938	26543.5	167674	316203	247383	337673	556145	993567	3544.98	36173.9	31814.2
96 hpf 3	547261	44039.1	763023	404281	1517.29	968.074	521191	6277.1	114610	969416	88015	8238.31	144131	838058	3441760	17268.4	356907	475910	82965.2	117031	179223	806524	57425.4	136715	60688.6	20373.4	131717	30817.6	106684	152484	136768	2654670	69147.2	91636.1	413262	179129	96659.6	348067	327348	31329.7	165323	290660	264283	298868	573718	1063220	11119.1	35709.7	29956
96 hpf 4	473163	79824.9	849080	372616	1684.09	794.695	528413	8656.37	123532	1012920	131050	1830.1	133192	756242	3732910	20795.6	362150	474022	66674.3	116200	130567	796945	55011.8	120822	64544.3	20689.2	118445	33017.2	101600	113321	154301	2663230	64718.1	137993	322097	149054	121763	366019	303639	32166.9	164838	279905	200904	294811	561278	1020930	15271.3	26450.6	31424.5
96 hpf 5	293896	112555	1321770	326971	1105.12	1002.09	546099	11287.5	176352	1260590	149394	4880.14	143859	693953	3946520	20796.7	357531	468405	58280.1	116570	91893.9	856050	68039.7	134739	84232.1	23886.5	122624	31606.7	138015	146100	202762	2827910	73199.1	103040	373648	114969	21371.9	390294	310733	36648.6	171932	257709	202155	399200	593305	1166480	27167.8	59831	36404.1
[truncated: 32 more columns]
